# Supplementary material for: Effect of the Citrus Lycopene β-Cyclase Transgene on Carotenoid Metabolism in Transgenic Tomato Fruits
Source: PLoS One. 2012 Feb 24;7(2):e32221. doi: 10.1371/journal.pone.0032221 (PMC3286453; doi:10.1371/journal.pone.0032221)
Supplement: Table S1 — List of the up- and down-regulated genes in Lycb-1 transgenic ripe fruits. (XLS) [file pone.0032221.s002.xls]

## Sheet: Sheet1
Supplementary Table S1 List of the up- and down-regulated genes in Lycb-1 transgenic ripe fruits
Genes (|Score(d)|≥2 and fold>=2) are identified as differentially expressed genes
													best Arabidopsis hit
Name	Score(d)	Numerator(r)	Denominator(s+s0)	q-value(%)	Mean	Fold change(Lycb-1/Wild type)			GB acc#	Description	e value	TOM1 probe ID	locus number	e value
X57709	4.39215	6.44914	1.46833	0	151.848	69.5839	359.279	26.6818	YP_788126	aminoglycoside-3'-O-phosphotransferase [Escherichia coli]	5e-150
SGN-U221920	4.51073	3.11079	0.689642	0	9.0755	7.9785	6.1855	13.0625	Q43503	RecName: Full=Lycopene beta cyclase, chloroplastic; Flags: Precursor	4e-149	1-1-4.1.2.19	AT3G10230	1e-122
SGN-U213993	2.47035	2.75388	1.11477	9.59698	8.73067	6.1862	17.1055	2.9003	P54153	RecName: Full=Peptide methionine sulfoxide reductase; AltName: Full=Protein-methionine-S-oxide reductase; AltName: Full=Peptide-methionine (S)-S-oxide reductase; Short=Peptide Met(O) reductase; AltName: Full=Fruit-ripening protein E4	6e-57	1-1-3.1.11.3	AT5G61640	1e-34
SGN-U217123	2.35585	2.39461	1.01645	11.2956	6.2972	5.8785	10.702	2.3111	BAF46296	cytochrome P450 [Ipomoea nil]	1e-113	1-1-3.1.11.3	AT5G61640	6e-73
SGN-U220183	2.18179	2.34922	1.07674	13.3765	6.2255	6.6801	10.0198	1.9766	XP_002323477	SAUR family protein [Populus trichocarpa]	9e-164	1-1-3.3.7.17	AT4G39480	4e-127
SGN-U236747	2.8213	2.45254	0.869294	8.53519	6.1806	4.8301	10.468	3.2437	BAC98298	LEXYL1 [Solanum lycopersicum]	3e-17	1-1-4.3.12.11	AT2G46690	4e-11
SGN-U231977	3.5677	2.14555	0.601384	4.55857	4.542	3.7852	6.0719	3.7689	P14903	RecName: Full=Fruit-specific protein	2e-66		AT5G09730	1e-50
SGN-U212615	2.63755	2.06873	0.78434	9.23869	4.52107	4.8118	6.3257	2.4257	P54772	RecName: Full=Histidine decarboxylase; Short=HDC; AltName: Full=TOM92	3e-81		AT2G23590	2e-41
SGN-U213666	3.86438	2.06558	0.534517	4.55857	4.23807	3.4162	5.0256	4.2724	AAT76902	asparagine synthase-related protein [Elaeis guineensis]	3e-280
SGN-U216162	2.308	1.91267	0.828714	13.3765	4.11333	5.5701	4.7546	2.0153	AAR87711	salicylic acid-binding protein 2 [Nicotiana tabacum]	2e-47
SGN-U224122	2.02274	1.79275	0.886298	13.3765	3.92317	6.4979	3.3751	1.8965		no hits found	8e-105	1-1-8.4.17.18	AT1G43710	1e-59
SGN-U213011	4.08276	1.89046	0.463035	4.55857	3.72167	3.9573	3.273	3.9347	XP_002520768	phenazine biosynthesis protein, putative [Ricinus communis]	3e-94	1-1-8.4.14.11	AT3G15450	6e-93
SGN-U234276	3.3131	1.74672	0.527216	6.07809	3.39497	4.0958	3.2479	2.8412	NP_973399	MEE66 (maternal effect embryo arrest 66) [Arabidopsis thaliana]	2e-132		AT2G23580	1e-68
SGN-U215732	2.15081	1.59035	0.73942	13.3765	3.219	2.6878	4.8931	2.0761	CAB53515	cysteine protease [Solanum tuberosum]		1-1-7.1.2.6
SGN-U220149	4.20252	1.63905	0.390016	0	3.11503	3.1689	3.0456	3.1306	CAB82852	protein kinase MK6 [Mesembryanthemum crystallinum]	3e-21	1-1-4.4.19.4	AT1G43710	4e-16
SGN-U226429	2.21235	1.5318	0.692387	13.3765	3.04443	4.4803	2.4564	2.1966	XP_002534525	nuclease, putative [Ricinus communis]	2e-145	1-1-7.1.8.8	AT1G43710	1e-99
SGN-U226477	3.30221	1.5749	0.476925	6.07809	2.99443	2.6031	3.3286	3.0516	XP_002513494	Photosystem II 5 kDa protein, chloroplast precursor, putative [Ricinus communis]	3e-25		AT1G03210	2e-22
SGN-U221963	2.06412	1.47876	0.716411	13.3765	2.94293	2.9414	4.0861	1.8013	AAD48496	cysteine protease TDI-65 [Lycopersicon esculentum]	2e-101	1-1-6.1.20.6	AT4G02860	2e-92
SGN-U213214	2.65988	1.48642	0.558828	9.23869	2.84663	3.1219	3.2499	2.1681	XP_002515034	photosystem II core complex proteins psbY, chloroplast precursor [Ricinus communis]	3e-178	1-1-5.4.19.14	AT1G43710	5e-117
SGN-U217780	2.13292	1.40332	0.657931	13.3765	2.74237	3.2366	3.2083	1.7822	CAD59598	MRP-like ABC transporter [Oryza sativa (japonica cultivar-group)]	8e-53	1-1-1.1.1.10	AT4G02860	1e-45
SGN-U217348	2.43073	1.40448	0.577801	9.72494	2.70307	2.3879	3.5045	2.2168	XP_002518855	structural constituent of ribosome, putative [Ricinus communis]	3e-15		AT2G02230	3e-09
SGN-U214689	2.50595	1.37761	0.549733	9.59698	2.63907	2.2922	3.3193	2.3057	NP_850717	universal stress protein (USP) family protein [Arabidopsis thaliana]	3e-236		AT1G03920	2e-224
SGN-U219631	2.71588	1.37586	0.506597	9.23869	2.61697	2.7366	2.9468	2.1675	AAD15756	gibberellin 20-oxidase-3; 20ox-3 [Lycopersicon esculentum]	2e-18		AT5G51080	8e-13
SGN-U217280	2.16598	1.29791	0.599226	13.3765	2.5221	3.3419	2.2292	1.9952	CAA57445	fbp11 [Petunia x hybrida]	4e-10		AT1G51400	7e-09
SGN-U214795	2.19736	1.23838	0.563578	13.3765	2.3996	2.4909	2.8722	1.8357	XP_002519121	COR413-PM2, putative [Ricinus communis]	6e-95	1-1-2.3.7.17	AT1G20850	1e-63
SGN-U234192	3.0259	1.26044	0.416551	8.53519	2.39787	2.5215	2.4004	2.2717	NP_567627	vesicle-associated membrane family protein / VAMP family protein [Arabidopsis thaliana]	9e-54	1-1-8.3.1.5	AT1G67740	3e-35
SGN-U213509	2.14932	1.22616	0.570488	13.3765	2.38167	2.7818	2.5775	1.7857	AAK29646	putative short-chain type alcohol dehydrogenase [Solanum tuberosum]	1e-221	1-1-7.3.6.2	AT3G60160	2e-181
SGN-U219021	2.52044	1.12842	0.447707	9.59698	2.19213	2.1021	2.4222	2.0521	ABB72802	L-allo-threonine aldolase-related protein [Solanum tuberosum]	5e-59	1-1-3.1.7.5	AT1G64510	6e-60
SGN-U222017	2.18168	1.09451	0.501683	13.3765	2.1527	2.5294	1.8695	2.0592		no hits found	3e-41	1-1-4.2.17.13	AT3G11930	9e-40
AF263101	2.07287	1.071	0.516674	13.3765	2.12193	2.0633	2.517	1.7855	P93841	RecName: Full=4-diphosphocytidyl-2-C-methyl-D-erythritol kinase, chloroplastic/chromoplastic; AltName: Full=4-(cytidine-5'-diphospho)-2-C-methyl-D-erythritol kinase; Short=CMK; AltName: Full=Ripening-associated protein pTOM41; Flags: Precursor	1e-108	1-1-8.2.3.6	AT4G09960	3e-76
SGN-U222681	-2.11613	-1.02192	0.482918	9.94596	0.495267	0.4249	0.5477	0.5132	Q40545	RecName: Full=Pyruvate kinase isozyme A, chloroplastic; Flags: Precursor	4e-74	1-1-8.4.20.6	AT2G15970	4e-66
SGN-U221322	-2.21825	-1.02678	0.462879	9.94596	0.4927	0.439	0.4947	0.5444	NP_001146876	VAMP protein SEC22 [Zea mays]	8e-41	1-1-3.1.18.16	AT4G21450	4e-43
SGN-U214550	-2.07531	-1.05574	0.508714	9.94596	0.4854	0.5763	0.4598	0.4201	NP_564408	protein binding / zinc ion binding [Arabidopsis thaliana]	4e-116	1-1-7.4.19.8	AT3G55290	3e-61
SGN-U232533	-2.67219	-1.05714	0.395609	8.20542	0.4807	0.4902	0.4859	0.466	ABX55778	3-hydroxy-3-methylglutaryl coenzyme A synthase [Solanum lycopersicum]	2e-198		AT1G08630	1e-147
SGN-U220176	-2.62939	-1.06677	0.405709	8.20542	0.477633	0.4626	0.4715	0.4988	AAK14395	response regulator protein [Dianthus caryophyllus]		1-1-3.2.19.10
SGN-U215002	-2.18301	-1.07766	0.493658	9.94596	0.477033	0.5009	0.402	0.5282	NP_565167	senescence-associated protein-related [Arabidopsis thaliana]	5e-215
SGN-U219466	-2.16044	-1.13135	0.523666	9.94596	0.4615	0.4519	0.383	0.5496	XP_002272228	PREDICTED: similar to TCP family transcription factor, putative [Vitis vinifera]	1e-126	1-1-2.1.4.21	AT3G22960	5e-116
SGN-U217299	-2.24099	-1.13268	0.505435	9.94596	0.460033	0.5479	0.4148	0.4174	ABC01895	transporter-like protein [Solanum tuberosum]	6e-53		AT3G52470	3e-54
SGN-U213699	-2.06275	-1.15972	0.562221	9.94596	0.4551	0.4768	0.3479	0.5406	XP_002282456	PREDICTED: hypothetical protein [Vitis vinifera]	7e-29	1-1-3.3.6.18	AT5G47050	2e-17
SGN-U215290	-2.39645	-1.18501	0.494488	9.11713	0.442967	0.3837	0.4324	0.5128	XP_002509687	NAD dependent epimerase/dehydratase, putative [Ricinus communis]	2e-99		AT4G11820	2e-71
SGN-U218025	-2.27587	-1.20875	0.531116	9.94596	0.438033	0.3941	0.3818	0.5382	BAC98492	AG-motif binding protein-2 [Nicotiana tabacum]	1e-54	1-1-4.4.4.17	AT1G10470	3e-55
SGN-U219933	-2.33818	-1.22315	0.523122	9.94596	0.4331	0.4072	0.3689	0.5232	XP_002528242	3-hydroxyacyl-CoA dehyrogenase, putative [Ricinus communis]	3e-20	1-1-7.4.1.15	AT1G78020	2e-22
SGN-U213421	-2.01875	-1.3	0.643965	9.94596	0.421433	0.3261	0.3481	0.5901	CAJ40777	alpha galactosidase precursor [Coffea arabica]	7e-244	1-1-4.2.10.21	AT3G14690	3e-178
SGN-U213818	-2.70829	-1.26071	0.465499	8.20542	0.419067	0.4106	0.3769	0.4697	NP_191708	glycoside hydrolase family 28 protein / polygalacturonase (pectinase) family protein [Arabidopsis thaliana]	9e-44	1-1-7.3.9.16	AT1G58100	7e-25
SGN-U216420	-2.08171	-1.29802	0.623534	9.94596	0.4189	0.4156	0.298	0.5431	AAM82606	putative non-specific lipid transfer protein StnsLTP [Solanum tuberosum]	3e-154		AT1G75170	8e-121
SGN-U224534	-2.25709	-1.30053	0.576199	9.94596	0.414167	0.5243	0.3226	0.3956		no hits found	8e-44	1-1-7.1.10.12	AT2G15590	2e-19
SGN-U242005	-2.64595	-1.2875	0.486593	8.20542	0.412267	0.3764	0.381	0.4794	XP_002525259	N-acetyltransferase, putative [Ricinus communis]	2e-151	1-1-8.1.13.2	AT1G63000	7e-146
SGN-U213878	-2.96339	-1.29158	0.435845	7.67759	0.409267	0.4282	0.3745	0.4251	ABC69422	CYP72A58 [Nicotiana tabacum]	4e-91	1-1-5.1.11.6	AT3G24050	2e-33
SGN-U212684	-2.03834	-1.34638	0.660529	9.94596	0.408067	0.2648	0.4998	0.4596	ABC69377	CYP81B2v2 [Nicotiana tabacum]	2e-124	1-1-6.2.19.8	AT3G15290	7e-125
SGN-U216371	-2.71515	-1.32641	0.488522	8.20542	0.401367	0.4657	0.3817	0.3567	XP_002516533	serine-threonine protein kinase, plant-type, putative [Ricinus communis]	1e-24		AT2G23060	2e-24
SGN-U216828	-2.22001	-1.36608	0.615348	9.94596	0.3985	0.4896	0.28	0.4259	NP_195493	HAT22; transcription factor [Arabidopsis thaliana]	3e-141	1-1-8.4.10.8	AT2G42570	9e-134
SGN-U232086	-2.10839	-1.38382	0.656337	9.94596	0.398467	0.3654	0.55	0.28	P27524	RecName: Full=Chlorophyll a-b binding protein CP24 10A, chloroplastic; Short=CAB-10A; Short=LHCP; Flags: Precursor	7e-96		AT3G61490	5e-98
SGN-U216318	-2.70276	-1.36681	0.50571	8.20542	0.390933	0.4198	0.4302	0.3228	BAC98494	AG-motif binding protein-4 [Nicotiana tabacum]		1-1-2.3.9.17
SGN-U217193	-2.261	-1.41864	0.627441	9.94596	0.3851	0.4522	0.263	0.4401	XP_002528098	Isoamyl acetate-hydrolyzing esterase, putative [Ricinus communis]	2e-58		AT4G37580	2e-58
SGN-U239936	-2.60391	-1.41084	0.541814	8.20542	0.381167	0.3024	0.3898	0.4513	AAC78592	Hcr2-0A [Lycopersicon esculentum]	5e-101		AT3G14690	6e-76
SGN-U219031	-2.23644	-1.45946	0.652582	9.94596	0.377567	0.3552	0.5143	0.2632	XP_002529807	serine-threonine protein kinase, plant-type, putative [Ricinus communis]	3e-32	1-1-3.4.7.12	AT1G66540	3e-21
SGN-U218912	-2.2894	-1.46088	0.638106	9.94596	0.374967	0.4136	0.4585	0.2528	P07369	RecName: Full=Chlorophyll a-b binding protein 3C, chloroplastic; AltName: Full=LHCII type I CAB-3C; Short=LHCP; Flags: Precursor	9e-189	1-1-4.4.14.20	AT5G25930	9e-164
SGN-U213820	-2.91105	-1.43015	0.491283	7.67759	0.373567	0.4237	0.3195	0.3775	BAE46985	mitogen-activated protein kinase [Nicotiana tabacum]	1e-138		AT1G15820	1e-115
SGN-U215220	-2.11737	-1.52539	0.720418	9.94596	0.3693	0.2577	0.5594	0.2908	ABC69386	CYP92B2v1 [Nicotiana tabacum]	1e-49	1-1-5.4.19.21	AT4G37790	8e-52
SGN-U217830	-2.64302	-1.5063	0.569914	8.20542	0.358833	0.4594	0.2926	0.3245	AAG16758	putative glutathione S-transferase T3 [Lycopersicon esculentum]	7e-56		AT1G15820	2e-43
SGN-U218911	-2.21191	-1.55666	0.703762	9.94596	0.358233	0.3325	0.511	0.2312	F24039	chlorophyll a/b-binding protein 3B precursor - tomato (fragments)	2e-78	1-1-3.1.18.13	AT5G66320	6e-35
SGN-U215025	-2.93662	-1.5507	0.528057	7.67759	0.3454	0.3216	0.4205	0.2941	AAL54884	cytochrome P450-dependent fatty acid hydroxylase [Nicotiana tabacum]	4e-56		AT2G32660	2e-14
SGN-U213443	-2.37373	-1.63093	0.687074	9.94596	0.337467	0.2111	0.368	0.4333	Q9LW96	RecName: Full=Inositol-3-phosphate synthase; AltName: Full=Myo-inositol-1-phosphate synthase; Short=MI-1-P synthase; Short=IPS	9e-51	1-1-6.3.14.5	AT5G07280	3e-43
SGN-U231627	-2.05688	-1.717	0.834763	9.94596	0.332733	0.4226	0.1604	0.4152	ACL27274	homeodomain leucine-zipper 1 [Nicotiana benthamiana]	2e-144	1-1-4.4.4.14	AT3G27690	9e-120
SGN-U224084	-2.00479	-1.73544	0.86565	9.94596	0.3325	0.4512	0.1524	0.3939	ABC69416	CYP71AU1 [Nicotiana tabacum]	1e-80		AT2G40890	1e-55
M14444	-2.19178	-1.74908	0.798019	9.94596	0.323033	0.3172	0.4784	0.1735	AAA34148	chlorophyll a/b-binding protein Cab-3C	2e-47	1-1-2.1.19.10	AT3G11210	2e-46
SGN-U218921	-3.0034	-1.66452	0.554213	7.67759	0.3206	0.2937	0.4027	0.2654	ABB55370	chlorophyll a-b binding protein 3C-like [Solanum tuberosum]	4e-38		AT2G22800	5e-30
AF500012	-3.22543	-1.65771	0.51395	7.67759	0.320067	0.385	0.2833	0.2919	AAN77052	dehydration responsive element binding protein [Lycopersicon esculentum]	8e-153	1-1-7.3.20.19	AT2G45580	8e-56
SGN-U215015	-3.0305	-1.68446	0.555834	7.67759	0.315933	0.344	0.3619	0.2419	ACF33171	mannan synthase [Coffea canephora]	3e-144	1-1-4.4.4.14	AT3G27690	2e-119
SGN-U216299	-3.55375	-1.68098	0.473017	5.61054	0.3134	0.3578	0.2957	0.2867	XP_002516311	ATP binding protein, putative [Ricinus communis]	9e-115
SGN-U213616	-2.19244	-1.8359	0.837377	9.94596	0.307033	0.4195	0.1483	0.3533	ABH07900	auxin repressed/dormancy associated protein [Lycopersicon esculentum]	3e-232	1-1-1.2.2.9	AT5G22740	7e-215
SGN-U222874	-2.00406	-2.01875	1.00733	9.94596	0.304033	0.5935	0.1518	0.1668	CAA76075	putative phosphate transporter [Solanum lycopersicum]	5e-57	1-1-8.4.13.6	AT2G33830	7e-21
SGN-U219709	-2.14893	-1.89495	0.88181	9.94596	0.300133	0.3331	0.135	0.4323	P80196	RecName: Full=Intracellular ribonuclease LX; Short=RNase LX; Flags: Precursor	9e-57	1-1-3.2.16.1	AT5G43360	5e-40
SGN-U234086	-2.0984	-1.96961	0.938627	9.94596	0.2982	0.2296	0.5276	0.1374	ACG30091	chlorophyll a-b binding protein 2 [Zea mays]	1e-119	1-1-7.4.18.8	AT2G02990	8e-75
SGN-U217263	-3.02937	-1.78266	0.588458	7.67759	0.296967	0.2187	0.3097	0.3625	NP_196225	tropinone reductase, putative / tropine dehydrogenase, putative [Arabidopsis thaliana]	5e-101		AT1G29910	2e-84
SGN-U215393	-2.93978	-1.85736	0.631803	7.67759	0.2846	0.3594	0.2984	0.196	P15004	RecName: Full=Suberization-associated anionic peroxidase 2; AltName: Full=TMP2; Flags: Precursor	3e-67		AT5G06060	2e-69
SGN-U212884	-2.50834	-1.92409	0.767076	8.89476	0.2824	0.3935	0.1564	0.2973	P08252	RecName: Full=Endochitinase A; Short=CHN-A; Flags: Precursor	1e-174	1-1-8.1.20.15	AT5G05340	6e-40
SGN-U212648	-2.4651	-1.95097	0.791435	8.89476	0.279333	0.1477	0.3006	0.3897	CAD13177	alpha-tubulin [Nicotiana tabacum]	6e-150	1-1-8.2.20.10	AT3G12500	3e-111
SGN-U216076	-4.49728	-1.92626	0.428317	0	0.2635	0.2564	0.2504	0.2837	ACE80962	putative allergen Pru du 2.04 [Prunus dulcis x Prunus persica]	5e-241	1-1-2.4.2.13	AT4G14960	2e-239
SGN-U215153	-4.22597	-1.94005	0.459079	0	0.261533	0.235	0.2889	0.2607	AAG00902	xyloglucan endotransglycosylase LeXET2 [Lycopersicon esculentum]	1e-105	1-1-3.2.12.19	AT1G75800	2e-105
SGN-U220014	-2.27999	-2.13642	0.93703	9.94596	0.259167	0.3083	0.3645	0.1047	NP_172962	RHA2A; protein binding / ubiquitin-protein ligase/ zinc ion binding [Arabidopsis thaliana]	7e-152	1-1-8.4.1.21	AT5G57550	7e-105
SGN-U220445	-2.56602	-2.13763	0.833052	8.89476	0.253167	0.1816	0.1516	0.4263	ACM80348	cysteine proteinase [Solanum lycopersicum]	2e-32		AT1G15100	1e-34
SGN-U219805	-3.31209	-2.06516	0.62352	7.67759	0.246467	0.3326	0.1848	0.222	AAB82147	inorganic phosphate transporter [Lycopersicon esculentum]	3e-155		AT2G38940	1e-120
SGN-U212883	-3.04276	-2.14817	0.705996	7.67759	0.237033	0.3084	0.1438	0.2589	Q05538	RecName: Full=Basic 30 kDa endochitinase; Flags: Precursor	4e-75		AT2G29420	1e-46
SGN-U242423	-2.40351	-2.37771	0.989267	9.11713	0.232833	0.1051	0.1544	0.439	ABK27327	vacuolar citrate/H+ symporter [Citrus sinensis]	2e-66		AT4G27300	4e-65
SGN-U221588	-2.20576	-2.43704	1.10485	9.94596	0.227033	0.2843	0.0672	0.3296	XP_002525352	glutathione s-transferase, putative [Ricinus communis]	1e-19		AT4G15910	7e-09
SGN-U228093	-2.65091	-2.32336	0.876438	8.20542	0.2257	0.1869	0.1132	0.377	CAN77365	hypothetical protein [Vitis vinifera]	7e-89	1-1-2.2.2.10	AT2G29290	5e-80
SGN-U212929	-2.48512	-2.45129	0.986386	8.89476	0.221967	0.1316	0.1093	0.425	CAA66948	protein induced upon tuberization [Solanum demissum]	7e-194	1-1-8.2.19.3	AT3G57270	1e-89
SGN-U215683	-6.51839	-2.5007	0.383638	0	0.1767	0.1774	0.1785	0.1742	P50165	RecName: Full=Tropinone reductase homolog; AltName: Full=P29X	2e-73	1-1-5.4.20.2	AT3G21760	1e-67
SGN-U212827	-2.16712	-4.05767	1.87238	9.94596	0.157067	0.0442	0.0118	0.4152	Q01413	RecName: Full=Glucan endo-1,3-beta-glucosidase B; AltName: Full=(1->3)-beta-glucan endohydrolase B; Short=(1->3)-beta-glucanase B; AltName: Full=Basic beta-1,3-glucanase; AltName: Full=Beta-1,3-endoglucanase B; Flags: Precursor	7e-71	1-1-4.3.7.6	AT4G16260	6e-39
SGN-U229259	-3.85583	-3.08591	0.800321	5.61054	0.1274	0.1708	0.0656	0.1458	BAF75895	tetrahydroxychalcone 2'-glucosyltransferase [Cyclamen persicum]	8e-112	1-1-7.2.14.12	AT1G71695	6e-97
SGN-U213352	-4.38705	-3.07517	0.700965	0	0.124967	0.1147	0.0815	0.1787	ACK57683	peroxidase 4 [Litchi chinensis]	1e-96	1-1-8.1.12.18	AT1G71695	1e-83
SGN-U219528	-3.04066	-3.65764	1.20291	7.67759	0.110233	0.0325	0.0659	0.2323	AAV97729	phosphate transporter 3 [Solanum lycopersicum]	6e-24	1-1-7.4.20.7	AT2G32830	9e-18
